# Supplementary material for: Effectiveness and Safety of the Combination of Paracetamol 1000 mg and Ibuprofen 300 mg Versus Ibuprofen 600 mg in Monotherapy in Acute Low Back Pain: Results from a Phase IV Randomized Study
Source: J Clin Med. 2026 Mar 6;15(5):2022. doi: 10.3390/jcm15052022 (PMC12985560; doi:10.3390/jcm15052022)
Supplement: Supplementary file 1 [file jcm-15-02022-s001.zip]

Archive with 2 entries (1 files):
- jcm-4135122-supplementary/
- jcm-4135122-supplementary/jcm-4135122-supplementary.pdf
